# Supplementary material for: The cervical cancer related distribution, coinfection and risk of 15 HPV types in Baoan, Shenzhen, in 2017–2023
Source: Virol J. 2024 Jul 29;21:164. doi: 10.1186/s12985-024-02439-2 (PMC11285127; doi:10.1186/s12985-024-02439-2)
Supplement: Supplementary file 1 — Supplementary Material 1 [file 12985_2024_2439_MOESM1_ESM.xlsx]

## Sheet: Annual_distribution
2017	HPV types
Age	11	6	68	59	58	56	52	51	45	39	35	33	31	18	16
20-29	87	113	19	18	48	16	84	39	5	39	9	24	10	26	56
30-39	66	80	25	21	51	17	119	52	10	51	10	34	15	23	59
40-49	15	31	23	9	33	10	75	35	5	23	10	11	12	14	43
50-59	9	11	5	2	10	4	12	5	0	5	2	7	3	2	6
60-69	0	1	0	0	0	0	1	0	0	0	0	0	0	0	1
70-79	0	0	0	0	0	0	0	0	0	0	0	1	0	0	0
2018	HPV types
Age	11	6	68	59	58	56	52	51	45	39	35	33	31	18	16
20-29	55	92	31	36	59	23	102	52	12	25	8	30	11	29	72
30-39	44	82	52	33	53	21	166	77	5	36	12	32	21	43	82
40-49	22	29	33	9	48	14	86	35	5	20	13	22	12	29	63
50-59	8	12	4	2	15	4	16	10	1	5	4	5	6	5	11
60-69	0	0	1	0	1	3	1	0	0	0	0	0	0	0	4
70-79	0	0	0	0	0	1	1	0	0	1	0	0	0	1	1
2019	HPV types
Age	11	6	68	59	58	56	52	51	45	39	35	33	31	18	16
20-29	55	87	36	35	57	32	123	58	10	26	11	16	17	38	79
30-39	58	86	77	56	102	53	245	102	20	46	18	43	21	61	132
40-49	21	39	48	24	46	28	151	54	10	26	9	23	17	25	85
50-59	4	11	18	12	17	9	42	26	5	5	5	11	5	12	21
60-69	0	0	4	1	1	4	12	1	0	1	3	1	1	1	1
70-79	0	0	0	0	1	0	1	0	0	0	0	1	0	1	1
2020	HPV types
Age	11	6	68	59	58	56	52	51	45	39	35	33	31	18	16
20-29	36	73	25	39	57	26	102	41	3	19	10	15	10	16	77
30-39	44	85	78	55	97	40	219	88	8	48	18	45	17	49	107
40-49	16	45	53	29	51	25	131	47	4	28	12	20	15	23	60
50-59	5	8	14	6	14	9	36	16	5	7	1	8	10	7	12
60-69	0	1	2	0	1	0	3	1	0	1	1	0	0	2	2
70-79	0	1	1	0	0	2	0	1	0	0	0	0	1	0	0
2021	HPV types
Age	11	6	68	59	58	56	52	51	45	39	35	33	31	18	16
20-29	66	102	38	30	66	29	139	70	9	18	8	19	12	32	82
30-39	47	88	90	59	114	51	293	129	22	36	19	34	31	67	168
40-49	13	47	57	27	69	33	144	64	8	37	16	24	12	24	78
50-59	3	6	18	6	15	11	46	28	0	12	3	11	5	15	23
60-69	1	4	3	2	3	1	4	2	0	2	0	5	4	1	2
70-79	0	0	0	0	0	0	1	1	0	1	0	0	0	0	0
2022	HPV types
Age	11	6	68	59	58	56	52	51	45	39	35	33	31	18	16
20-29	55	84	25	33	49	19	125	46	9	19	8	18	13	37	76
30-39	40	84	76	65	96	63	292	90	17	40	15	42	29	45	130
40-49	17	46	62	40	56	32	178	61	13	28	13	15	14	32	69
50-59	10	15	9	10	19	16	33	21	3	10	5	13	4	10	16
60-69	0	1	2	0	3	0	5	2	0	1	0	2	0	1	1
70-79	0	0	0	0	0	1	0	0	0	0	0	0	0	0	0
2023	HPV types
Age	11	6	68	59	58	56	52	51	45	39	35	33	31	18	16
20-29	13	28	10	12	18	9	35	16	1	8	2	11	3	11	40
30-39	17	32	34	47	50	31	101	67	7	25	11	17	10	26	55
40-49	4	21	17	16	32	17	49	35	5	9	4	10	8	18	27
50-59	6	8	7	8	16	11	34	14	2	8	6	8	1	10	6
60-69	0	2	2	0	1	0	4	1	1	0	0	3	1	2	3
70-79	2	0	1	0	1	1	0	0	1	0	0	0	0	0	0

## Sheet: Kit_details
Supplement table HPV types detected by related HPV kits
Kit	HPV types
Yaneng Bioscience’s Human Papillomavirus kit	6, 11, 16, 18, 31, 33, 35, 39, 45, 51, 52, 56, 58, 59, 68
Yaneng Bioscience’s Human Papillomavirus kit for 23 types	6, 11, 16, 18, 31, 33, 35, 39, 42, 43, 45, 51, 52, 53, 56, 58, 59, 66, 68, 73, 82, 81, 83
Hybribio’s 21 HPV GenoArray Diagnostic Kit	6, 11, 16, 18, 31, 33, 35, 39, 42, 43, 44, 45, 51, 52, 53, 56, 58, 59, 66, 68, 81(as CP8304 in the kit)
